# Supplementary material for: Diversity of Solid Forms Promoted by Ball Milling: Characterization and Intrinsic Dissolution Studies of Pioglitazone Hydrochloride and Fluvastatin Sodium Drug–Drug Systems
Source: Pharmaceuticals (Basel). 2023 May 24;16(6):781. doi: 10.3390/ph16060781 (PMC10303448; doi:10.3390/ph16060781)
Supplement: Supplementary file 1 [file pharmaceuticals-16-00781-s001.zip]

Archive with 1 entries (1 files):
- pharmaceuticals-2178074-supplementary.pdf
